# Supplementary material for: Sexual network distribution of HIV self-testing kits: Findings from the process evaluation of an intervention for men who have sex with men in China
Source: PLoS One. 2020 Apr 22;15(4):e0232094. doi: 10.1371/journal.pone.0232094 (PMC7176132; doi:10.1371/journal.pone.0232094)
Supplement: S1 Data — (XLSX) [file pone.0232094.s001.xlsx]

## Sheet: Sheet1
FU3_GROUP	FU3_HIVST	FU3_HIVSTNUM	FU3_STREASONA	FU3_STREASONB	FU3_ STREASONC	FU3_ STREASOND	FU3_STREASONE	FU3_STREASONF	FU3_STREASONG	FU3_STWINDOW	FU3_INSTRUCT	FU3_ INSTRUCTA	FU3_ INSTRUCTB	FU3_ INSTRUCTC	FU3_ INSTRUCTD	FU3_ INSTRUCTE	FU3_INSTRUCTF	FU3_ERRORA	FU3_ERRORB	FU3_ERRORC	FU3_ERRORD	FU3_ERRORE	FU3_ERRORF	FU3_NOERROR	FU3_HIVSTSERO	FU3_MPTEST	FU3_MPKIT	FU3_MPKITNUM	FU3_MPHIVST	FU3_MPHIVSTSELF	FU3_MPINSTRUCT	FU3_MPINSTRUCTA	FU3_MPINSTRUCTB	FU3_MPINSTRUCTC	FU3_MPINSTRUCTD	FU3_MPINSTRUCTE	FU3_MPERRA	FU3_MPERRB	FU3_MPERRC	FU3_MPERRD	FU3_MPERRE	FU3_MPERRF	FU3_MPNOERR	FU3_MPHIVSTSERO	FU3_MPTOGE	FU3_MPTOGEA	FU3_MPTOGEB	FU3_MPTOGEC	FU3_MPTOGED
2	0	-3	-3	-3	-3	-3	-3	-3	-3	-3	-3	-3	-3	-3	-3	-3	-3	-3	-3	-3	-3	-3	-3	-3	-3	1	1	1	0	-3	-3	-3	-3	-3	-3	-3	-3	-3	-3	-3	-3	-3	-3	-3	-3	-3	-3	-3	-3
2	0	-3	-3	-3	-3	-3	-3	-3	-3	-3	-3	-3	-3	-3	-3	-3	-3	-3	-3	-3	-3	-3	-3	-3	-3	0	2	-3	-3	-3	-3	-3	-3	-3	-3	-3	-3	-3	-3	-3	-3	-3	-3	-3	-3	-3	-3	-3	-3
2	0	-3	-3	-3	-3	-3	-3	-3	-3	-3	-3	-3	-3	-3	-3	-3	-3	-3	-3	-3	-3	-3	-3	-3	-3	1	0	-3	-3	-3	-3	-3	-3	-3	-3	-3	-3	-3	-3	-3	-3	-3	-3	-3	-3	-3	-3	-3	-3
2	0	-3	-3	-3	-3	-3	-3	-3	-3	-3	-3	-3	-3	-3	-3	-3	-3	-3	-3	-3	-3	-3	-3	-3	-3	0	0	-3	-3	-3	-3	-3	-3	-3	-3	-3	-3	-3	-3	-3	-3	-3	-3	-3	-3	-3	-3	-3	-3
2	1	3	0	0	0	0	0	1	0	1	1	-3	-3	-3	-3	-3	-3	0	0	0	0	0	0	1	2	1	1	2	1	1	0	0	0	0	0	1	0	0	0	0	0	0	1	2	1	0	1	0	0
2	0	-3	-3	-3	-3	-3	-3	-3	-3	-3	-3	-3	-3	-3	-3	-3	-3	-3	-3	-3	-3	-3	-3	-3	-3	1	0	-3	-3	-3	-3	-3	-3	-3	-3	-3	-3	-3	-3	-3	-3	-3	-3	-3	-3	-3	-3	-3	-3
2	1	1	0	0	0	0	0	1	0	1	1	-3	-3	-3	-3	-3	-3	1	1	0	0	0	0	0	2	0	0	-3	-3	-3	-3	-3	-3	-3	-3	-3	-3	-3	-3	-3	-3	-3	-3	-3	-3	-3	-3	-3	-3
2	1	1	0	0	0	0	0	1	0	1	1	-3	-3	-3	-3	-3	-3	0	0	0	0	0	0	1	2	1	1	2	1	1	0	0	0	1	0	0	0	0	0	0	0	0	1	2	0	-3	-3	-3	-3
2	0	-3	-3	-3	-3	-3	-3	-3	-3	-3	-3	-3	-3	-3	-3	-3	-3	-3	-3	-3	-3	-3	-3	-3	-3	0	2	-3	-3	-3	-3	-3	-3	-3	-3	-3	-3	-3	-3	-3	-3	-3	-3	-3	-3	-3	-3	-3	-3
2	1	3	0	0	0	0	0	1	0	1	1	-3	-3	-3	-3	-3	-3	0	0	0	0	0	0	1	2	1	1	2	1	1	1	-3	-3	-3	-3	-3	0	1	1	0	1	1	0	2	0	-3	-3	-3	-3
2	1	1	0	0	0	0	0	1	0	0	1	-3	-3	-3	-3	-3	-3	0	0	0	1	0	0	0	2	1	1	1	1	1	0	0	0	0	1	0	0	0	0	0	0	0	1	2	1	1	0	0	0
2	1	1	0	0	0	0	0	1	0	1	1	-3	-3	-3	-3	-3	-3	0	1	1	1	0	0	0	2	0	2	-3	-3	-3	-3	-3	-3	-3	-3	-3	-3	-3	-3	-3	-3	-3	-3	-3	-3	-3	-3	-3	-3
2	1	3	0	0	1	0	0	1	0	1	1	-3	-3	-3	-3	-3	-3	0	0	0	0	0	0	1	2	1	1	2	1	1	1	-3	-3	-3	-3	-3	0	0	0	0	0	0	1	2	1	1	0	0	0
2	1	4	0	0	0	0	0	1	0	1	1	-3	-3	-3	-3	-3	-3	0	0	0	0	0	0	1	2	0	2	-3	-3	-3	-3	-3	-3	-3	-3	-3	-3	-3	-3	-3	-3	-3	-3	-3	-3	-3	-3	-3	-3
2	1	2	0	0	1	0	0	1	0	1	0	0	0	1	0	0	0	0	0	0	0	0	0	1	2	1	0	-3	-3	-3	-3	-3	-3	-3	-3	-3	-3	-3	-3	-3	-3	-3	-3	-3	-3	-3	-3	-3	-3
2	1	2	0	1	0	0	0	0	0	1	1	-3	-3	-3	-3	-3	-3	0	0	0	0	0	0	1	2	1	1	1	1	1	1	-3	-3	-3	-3	-3	0	0	0	0	0	0	1	2	0	-3	-3	-3	-3
2	1	4	0	1	0	0	1	1	0	1	1	-3	-3	-3	-3	-3	-3	0	0	0	0	0	0	1	2	1	1	1	2	-3	-3	-3	-3	-3	-3	-3	-3	-3	-3	-3	-3	-3	-3	-3	-3	-3	-3	-3	-3
2	1	1	0	0	0	0	0	1	0	1	1	-3	-3	-3	-3	-3	-3	0	0	0	0	0	0	1	2	0	2	-3	-3	-3	-3	-3	-3	-3	-3	-3	-3	-3	-3	-3	-3	-3	-3	-3	-3	-3	-3	-3	-3
2	1	1	0	0	0	1	1	0	0	1	1	-3	-3	-3	-3	-3	-3	0	0	1	0	0	0	0	2	0	0	-3	-3	-3	-3	-3	-3	-3	-3	-3	-3	-3	-3	-3	-3	-3	-3	-3	-3	-3	-3	-3	-3
2	0	-3	-3	-3	-3	-3	-3	-3	-3	-3	-3	-3	-3	-3	-3	-3	-3	-3	-3	-3	-3	-3	-3	-3	-3	0	2	-3	-3	-3	-3	-3	-3	-3	-3	-3	-3	-3	-3	-3	-3	-3	-3	-3	-3	-3	-3	-3	-3
2	1	1	0	0	0	0	0	1	0	1	1	-3	-3	-3	-3	-3	-3	0	0	0	0	0	0	1	2	1	1	1	1	1	1	-3	-3	-3	-3	-3	0	0	0	0	0	0	1	2	1	0	0	0	0
2	0	-3	-3	-3	-3	-3	-3	-3	-3	-3	-3	-3	-3	-3	-3	-3	-3	-3	-3	-3	-3	-3	-3	-3	-3	1	0	-3	-3	-3	-3	-3	-3	-3	-3	-3	-3	-3	-3	-3	-3	-3	-3	-3	-3	-3	-3	-3	-3
2	1	1	0	0	1	0	0	0	0	1	1	-3	-3	-3	-3	-3	-3	0	0	0	0	0	0	1	2	0	2	-3	-3	-3	-3	-3	-3	-3	-3	-3	-3	-3	-3	-3	-3	-3	-3	-3	-3	-3	-3	-3	-3
2	1	2	0	0	1	0	0	1	0	0	1	-3	-3	-3	-3	-3	-3	0	0	0	0	0	0	1	2	0	0	-3	-3	-3	-3	-3	-3	-3	-3	-3	-3	-3	-3	-3	-3	-3	-3	-3	-3	-3	-3	-3	-3
2	1	1	0	0	0	0	0	1	0	1	1	-3	-3	-3	-3	-3	-3	0	0	0	0	0	0	1	2	1	0	-3	-3	-3	-3	-3	-3	-3	-3	-3	-3	-3	-3	-3	-3	-3	-3	-3	-3	-3	-3	-3	-3
2	0	-3	-3	-3	-3	-3	-3	-3	-3	-3	-3	-3	-3	-3	-3	-3	-3	-3	-3	-3	-3	-3	-3	-3	-3	0	0	-3	-3	-3	-3	-3	-3	-3	-3	-3	-3	-3	-3	-3	-3	-3	-3	-3	-3	-3	-3	-3	-3
2	1	1	0	0	0	0	0	1	0	1	1	-3	-3	-3	-3	-3	-3	0	0	0	0	0	0	1	2	0	2	-3	-3	-3	-3	-3	-3	-3	-3	-3	-3	-3	-3	-3	-3	-3	-3	-3	-3	-3	-3	-3	-3
2	0	-3	-3	-3	-3	-3	-3	-3	-3	-3	-3	-3	-3	-3	-3	-3	-3	-3	-3	-3	-3	-3	-3	-3	-3	1	0	-3	-3	-3	-3	-3	-3	-3	-3	-3	-3	-3	-3	-3	-3	-3	-3	-3	-3	-3	-3	-3	-3
2	1	2	0	0	1	1	0	1	0	1	1	-3	-3	-3	-3	-3	-3	0	0	0	0	0	0	1	2	0	0	-3	-3	-3	-3	-3	-3	-3	-3	-3	-3	-3	-3	-3	-3	-3	-3	-3	-3	-3	-3	-3	-3
2	0	-3	-3	-3	-3	-3	-3	-3	-3	-3	-3	-3	-3	-3	-3	-3	-3	-3	-3	-3	-3	-3	-3	-3	-3	0	2	-3	-3	-3	-3	-3	-3	-3	-3	-3	-3	-3	-3	-3	-3	-3	-3	-3	-3	-3	-3	-3	-3
2	1	1	0	0	0	0	0	1	0	1	1	-3	-3	-3	-3	-3	-3	0	0	0	0	0	0	1	2	1	0	-3	-3	-3	-3	-3	-3	-3	-3	-3	-3	-3	-3	-3	-3	-3	-3	-3	-3	-3	-3	-3	-3
2	1	1	0	0	1	0	0	0	0	1	0	0	0	0	1	0	0	0	1	0	1	1	1	0	2	0	0	-3	-3	-3	-3	-3	-3	-3	-3	-3	-3	-3	-3	-3	-3	-3	-3	-3	-3	-3	-3	-3	-3
2	0	-3	-3	-3	-3	-3	-3	-3	-3	-3	-3	-3	-3	-3	-3	-3	-3	-3	-3	-3	-3	-3	-3	-3	-3	1	1	3	1	1	0	0	0	1	0	0	0	0	0	0	0	0	1	2	0	-3	-3	-3	-3
2	0	-3	-3	-3	-3	-3	-3	-3	-3	-3	-3	-3	-3	-3	-3	-3	-3	-3	-3	-3	-3	-3	-3	-3	-3	0	2	-3	-3	-3	-3	-3	-3	-3	-3	-3	-3	-3	-3	-3	-3	-3	-3	-3	-3	-3	-3	-3	-3
2	0	-3	-3	-3	-3	-3	-3	-3	-3	-3	-3	-3	-3	-3	-3	-3	-3	-3	-3	-3	-3	-3	-3	-3	-3	1	0	-3	-3	-3	-3	-3	-3	-3	-3	-3	-3	-3	-3	-3	-3	-3	-3	-3	-3	-3	-3	-3	-3
2	0	-3	-3	-3	-3	-3	-3	-3	-3	-3	-3	-3	-3	-3	-3	-3	-3	-3	-3	-3	-3	-3	-3	-3	-3	0	2	-3	-3	-3	-3	-3	-3	-3	-3	-3	-3	-3	-3	-3	-3	-3	-3	-3	-3	-3	-3	-3	-3
2	1	1	0	0	1	0	0	0	0	1	1	-3	-3	-3	-3	-3	-3	0	0	0	0	0	0	1	2	1	1	1	1	1	0	0	0	1	0	0	1	0	0	0	0	0	0	2	0	-3	-3	-3	-3
2	1	2	0	0	0	0	1	1	0	1	1	-3	-3	-3	-3	-3	-3	0	1	0	0	0	0	0	2	0	0	-3	-3	-3	-3	-3	-3	-3	-3	-3	-3	-3	-3	-3	-3	-3	-3	-3	-3	-3	-3	-3	-3
2	0	-3	-3	-3	-3	-3	-3	-3	-3	-3	-3	-3	-3	-3	-3	-3	-3	-3	-3	-3	-3	-3	-3	-3	-3	0	2	-3	-3	-3	-3	-3	-3	-3	-3	-3	-3	-3	-3	-3	-3	-3	-3	-3	-3	-3	-3	-3	-3
2	1	1	1	1	1	0	0	1	0	1	1	-3	-3	-3	-3	-3	-3	0	0	0	0	0	0	1	2	1	1	1	1	1	1	-3	-3	-3	-3	-3	0	0	0	0	0	0	1	2	1	1	0	1	0
2	1	1	0	0	0	0	0	1	0	1	1	-3	-3	-3	-3	-3	-3	0	0	0	0	0	0	1	2	0	2	-3	-3	-3	-3	-3	-3	-3	-3	-3	-3	-3	-3	-3	-3	-3	-3	-3	-3	-3	-3	-3	-3
2	1	1	0	0	1	0	0	0	0	1	1	-3	-3	-3	-3	-3	-3	0	0	0	0	0	0	1	2	1	0	-3	-3	-3	-3	-3	-3	-3	-3	-3	-3	-3	-3	-3	-3	-3	-3	-3	-3	-3	-3	-3	-3
2	1	3	0	0	0	0	0	1	0	1	1	-3	-3	-3	-3	-3	-3	0	0	0	0	0	0	1	2	1	1	2	1	0	-3	-3	-3	-3	-3	-3	-3	-3	-3	-3	-3	-3	-3	-3	-3	-3	-3	-3	-3
2	0	-3	-3	-3	-3	-3	-3	-3	-3	-3	-3	-3	-3	-3	-3	-3	-3	-3	-3	-3	-3	-3	-3	-3	-3	0	2	-3	-3	-3	-3	-3	-3	-3	-3	-3	-3	-3	-3	-3	-3	-3	-3	-3	-3	-3	-3	-3	-3
2	0	-3	-3	-3	-3	-3	-3	-3	-3	-3	-3	-3	-3	-3	-3	-3	-3	-3	-3	-3	-3	-3	-3	-3	-3	0	2	-3	-3	-3	-3	-3	-3	-3	-3	-3	-3	-3	-3	-3	-3	-3	-3	-3	-3	-3	-3	-3	-3
2	1	2	0	0	1	0	0	0	0	0	1	-3	-3	-3	-3	-3	-3	0	1	1	0	0	0	0	2	1	1	1	1	1	0	0	1	0	0	0	1	1	0	0	0	0	0	2	0	-3	-3	-3	-3
2	1	1	1	1	0	0	0	0	0	1	1	-3	-3	-3	-3	-3	-3	0	0	0	0	0	0	1	2	0	2	-3	-3	-3	-3	-3	-3	-3	-3	-3	-3	-3	-3	-3	-3	-3	-3	-3	-3	-3	-3	-3	-3
2	0	-3	-3	-3	-3	-3	-3	-3	-3	-3	-3	-3	-3	-3	-3	-3	-3	-3	-3	-3	-3	-3	-3	-3	-3	0	0	-3	-3	-3	-3	-3	-3	-3	-3	-3	-3	-3	-3	-3	-3	-3	-3	-3	-3	-3	-3	-3	-3
2	1	2	0	0	0	0	0	1	0	0	1	-3	-3	-3	-3	-3	-3	0	0	0	0	0	0	1	2	0	2	-3	-3	-3	-3	-3	-3	-3	-3	-3	-3	-3	-3	-3	-3	-3	-3	-3	-3	-3	-3	-3	-3
2	0	-3	-3	-3	-3	-3	-3	-3	-3	-3	-3	-3	-3	-3	-3	-3	-3	-3	-3	-3	-3	-3	-3	-3	-3	1	1	1	1	1	1	-3	-3	-3	-3	-3	0	0	1	0	0	0	0	2	0	-3	-3	-3	-3
2	0	-3	-3	-3	-3	-3	-3	-3	-3	-3	-3	-3	-3	-3	-3	-3	-3	-3	-3	-3	-3	-3	-3	-3	-3	0	2	-3	-3	-3	-3	-3	-3	-3	-3	-3	-3	-3	-3	-3	-3	-3	-3	-3	-3	-3	-3	-3	-3
2	1	3	0	0	0	0	0	1	0	0	1	-3	-3	-3	-3	-3	-3	0	0	0	0	0	0	1	2	1	0	-3	-3	-3	-3	-3	-3	-3	-3	-3	-3	-3	-3	-3	-3	-3	-3	-3	-3	-3	-3	-3	-3
2	1	1	0	0	0	0	0	1	0	1	1	-3	-3	-3	-3	-3	-3	0	0	0	0	0	0	1	2	0	0	-3	-3	-3	-3	-3	-3	-3	-3	-3	-3	-3	-3	-3	-3	-3	-3	-3	-3	-3	-3	-3	-3
2	1	2	0	0	1	0	0	1	0	1	1	-3	-3	-3	-3	-3	-3	0	0	0	0	0	0	1	2	1	0	-3	-3	-3	-3	-3	-3	-3	-3	-3	-3	-3	-3	-3	-3	-3	-3	-3	-3	-3	-3	-3	-3
2	1	2	0	0	0	0	0	1	0	1	1	-3	-3	-3	-3	-3	-3	0	0	0	1	0	0	0	2	0	2	-3	-3	-3	-3	-3	-3	-3	-3	-3	-3	-3	-3	-3	-3	-3	-3	-3	-3	-3	-3	-3	-3
2	1	1	0	0	0	0	0	1	0	1	1	-3	-3	-3	-3	-3	-3	0	0	0	0	0	0	1	2	1	1	1	1	1	1	-3	-3	-3	-3	-3	0	0	0	0	0	0	1	2	1	0	0	0	0
2	1	1	0	0	0	0	1	0	0	0	1	-3	-3	-3	-3	-3	-3	0	0	0	0	0	0	1	2	0	0	-3	-3	-3	-3	-3	-3	-3	-3	-3	-3	-3	-3	-3	-3	-3	-3	-3	-3	-3	-3	-3	-3
2	1	1	0	0	0	0	0	1	0	1	1	-3	-3	-3	-3	-3	-3	0	0	0	0	0	0	1	2	1	0	-3	-3	-3	-3	-3	-3	-3	-3	-3	-3	-3	-3	-3	-3	-3	-3	-3	-3	-3	-3	-3	-3
2	1	3	0	0	0	1	0	1	0	1	0	0	0	1	0	0	0	0	0	0	0	0	0	1	2	1	1	2	1	1	0	0	0	1	0	0	0	0	0	0	0	0	1	2	1	1	0	1	0
2	1	3	0	0	1	0	0	1	0	1	0	0	1	1	0	0	0	1	0	0	1	0	0	0	2	0	0	-3	-3	-3	-3	-3	-3	-3	-3	-3	-3	-3	-3	-3	-3	-3	-3	-3	-3	-3	-3	-3	-3
2	1	4	0	1	0	0	0	0	0	1	1	-3	0	-3	-3	-3	-3	0	0	0	0	0	0	1	2	1	1	4	1	1	1	-3	-3	-3	-3	-3	0	0	0	0	0	0	1	2	1	1	0	0	0
2	1	2	1	0	0	0	0	0	0	1	1	-3	0	-3	-3	-3	-3	0	0	0	0	1	1	0	2	1	1	1	1	1	1	-3	-3	-3	-3	-3	0	0	0	0	0	1	0	2	0	-3	-3	-3	-3
2	1	1	0	0	0	0	0	1	0	0	1	-3	0	-3	-3	-3	-3	0	0	0	0	0	0	1	2	0	2	-3	-3	-3	-3	-3	-3	-3	-3	-3	-3	-3	-3	-3	-3	-3	-3	-3	-3	-3	-3	-3	-3
2	1	1	1	0	0	0	0	0	0	0	1	-3	0	-3	-3	-3	-3	1	1	0	0	0	0	0	2	1	1	1	1	1	0	0	0	0	0	1	0	0	0	0	0	0	1	2	1	0	0	1	0
2	1	1	0	1	0	0	0	0	0	1	1	-3	0	-3	-3	-3	-3	0	0	0	1	0	0	0	2	1	1	1	1	0	-3	-3	-3	-3	-3	-3	-3	-3	-3	-3	-3	-3	-3	-3	-3	-3	-3	-3	-3
2	0	-3	-3	-3	-3	-3	-3	-3	-3	-3	-3	-3	0	-3	-3	-3	-3	-3	-3	-3	-3	-3	-3	-3	-3	1	0	-3	-3	-3	-3	-3	-3	-3	-3	-3	-3	-3	-3	-3	-3	-3	-3	-3	-3	-3	-3	-3	-3
2	0	-3	-3	-3	-3	-3	-3	-3	-3	-3	-3	-3	0	-3	-3	-3	-3	-3	-3	-3	-3	-3	-3	-3	-3	0	0	-3	-3	-3	-3	-3	-3	-3	-3	-3	-3	-3	-3	-3	-3	-3	-3	-3	-3	-3	-3	-3	-3
2	0	-3	-3	-3	-3	-3	-3	-3	-3	-3	-3	-3	0	-3	-3	-3	-3	-3	-3	-3	-3	-3	-3	-3	-3	1	0	-3	-3	-3	-3	-3	-3	-3	-3	-3	-3	-3	-3	-3	-3	-3	-3	-3	-3	-3	-3	-3	-3
2	1	1	0	0	0	0	0	1	0	1	0	0	0	0	0	1	0	0	0	0	0	0	0	1	2	0	2	-3	-3	-3	-3	-3	-3	-3	-3	-3	-3	-3	-3	-3	-3	-3	-3	-3	-3	-3	-3	-3	-3
2	1	1	0	0	0	0	0	1	0	0	1	-3	0	-3	-3	-3	-3	0	0	0	0	0	0	1	2	0	0	-3	-3	-3	-3	-3	-3	-3	-3	-3	-3	-3	-3	-3	-3	-3	-3	-3	-3	-3	-3	-3	-3
2	1	2	0	0	1	0	0	1	0	1	0	0	0	0	1	0	0	0	0	0	0	0	0	1	2	0	1	1	0	-3	-3	-3	-3	-3	-3	-3	-3	-3	-3	-3	-3	-3	-3	-3	-3	-3	-3	-3	-3
2	0	-3	-3	-3	-3	-3	-3	-3	-3	-3	-3	-3	0	-3	-3	-3	-3	-3	-3	-3	-3	-3	-3	-3	-3	1	1	1	0	-3	-3	-3	-3	-3	-3	-3	-3	-3	-3	-3	-3	-3	-3	-3	-3	-3	-3	-3	-3
2	1	1	0	0	1	0	0	0	0	1	1	-3	0	-3	-3	-3	-3	0	0	0	0	0	0	1	2	0	2	-3	-3	-3	-3	-3	-3	-3	-3	-3	-3	-3	-3	-3	-3	-3	-3	-3	-3	-3	-3	-3	-3
2	0	-3	-3	-3	-3	-3	-3	-3	-3	-3	-3	-3	0	-3	-3	-3	-3	-3	-3	-3	-3	-3	-3	-3	-3	0	0	-3	-3	-3	-3	-3	-3	-3	-3	-3	-3	-3	-3	-3	-3	-3	-3	-3	-3	-3	-3	-3	-3
2	1	4	1	1	1	1	1	0	0	1	1	-3	0	-3	-3	-3	-3	0	0	0	0	0	0	1	2	1	2	-3	-3	-3	-3	-3	-3	-3	-3	-3	-3	-3	-3	-3	-3	-3	-3	-3	-3	-3	-3	-3	-3
2	1	3	0	1	0	0	0	1	0	1	1	-3	0	-3	-3	-3	-3	0	0	0	1	0	0	0	2	0	2	-3	-3	-3	-3	-3	-3	-3	-3	-3	-3	-3	-3	-3	-3	-3	-3	-3	-3	-3	-3	-3	-3
2	0	-3	-3	-3	-3	-3	-3	-3	-3	-3	-3	-3	0	-3	-3	-3	-3	-3	-3	-3	-3	-3	-3	-3	-3	0	0	-3	-3	-3	-3	-3	-3	-3	-3	-3	-3	-3	-3	-3	-3	-3	-3	-3	-3	-3	-3	-3	-3
2	1	3	0	0	0	0	0	1	0	1	1	-3	0	-3	-3	-3	-3	0	0	0	0	0	0	1	2	0	2	-3	-3	-3	-3	-3	-3	-3	-3	-3	-3	-3	-3	-3	-3	-3	-3	-3	-3	-3	-3	-3	-3
2	1	1	0	0	0	0	0	1	0	1	1	-3	0	-3	-3	-3	-3	0	0	0	0	0	0	1	2	0	0	-3	-3	-3	-3	-3	-3	-3	-3	-3	-3	-3	-3	-3	-3	-3	-3	-3	-3	-3	-3	-3	-3
2	1	1	0	0	0	0	0	1	0	1	1	-3	0	-3	-3	-3	-3	0	0	0	0	0	0	1	2	1	1	3	1	0	-3	-3	-3	-3	-3	-3	-3	-3	-3	-3	-3	-3	-3	-3	-3	-3	-3	-3	-3
2	1	4	0	1	0	0	0	1	0	1	1	-3	0	-3	-3	-3	-3	0	0	0	0	0	0	1	2	1	1	1	1	1	0	0	0	1	0	0	0	0	0	0	0	0	1	2	1	1	1	1	0
2	0	-3	-3	-3	-3	-3	-3	-3	-3	-3	-3	-3	0	-3	-3	-3	-3	-3	-3	-3	-3	-3	-3	-3	-3	0	2	-3	-3	-3	-3	-3	-3	-3	-3	-3	-3	-3	-3	-3	-3	-3	-3	-3	-3	-3	-3	-3	-3
2	1	1	0	0	1	0	0	0	0	1	1	-3	0	-3	-3	-3	-3	0	0	0	0	0	0	1	2	1	1	1	1	1	0	0	1	0	0	0	0	0	0	0	0	0	1	2	1	1	0	1	0
2	1	3	0	0	0	0	0	1	0	1	0	0	0	0	0	1	0	0	0	1	0	1	1	0	1	0	2	-3	-3	-3	-3	-3	-3	-3	-3	-3	-3	-3	-3	-3	-3	-3	-3	-3	-3	-3	-3	-3	-3
2	0	-3	-3	-3	-3	-3	-3	-3	-3	-3	-3	-3	0	-3	-3	-3	-3	-3	-3	-3	-3	-3	-3	-3	-3	0	2	-3	-3	-3	-3	-3	-3	-3	-3	-3	-3	-3	-3	-3	-3	-3	-3	-3	-3	-3	-3	-3	-3
2	1	2	0	0	1	0	0	0	0	1	1	-3	0	-3	-3	-3	-3	0	0	0	0	0	0	1	2	1	2	-3	-3	-3	-3	-3	-3	-3	-3	-3	-3	-3	-3	-3	-3	-3	-3	-3	-3	-3	-3	-3	-3
2	1	2	0	0	0	0	0	1	0	1	1	-3	0	-3	-3	-3	-3	0	0	0	0	0	0	1	2	1	2	-3	-3	-3	-3	-3	-3	-3	-3	-3	-3	-3	-3	-3	-3	-3	-3	-3	-3	-3	-3	-3	-3
2	1	1	1	0	0	0	0	0	0	0	1	-3	0	-3	-3	-3	-3	0	0	0	1	0	0	0	2	0	2	-3	-3	-3	-3	-3	-3	-3	-3	-3	-3	-3	-3	-3	-3	-3	-3	-3	-3	-3	-3	-3	-3
2	1	2	0	0	0	0	0	1	0	1	1	-3	0	-3	-3	-3	-3	0	0	1	0	0	0	0	2	0	0	-3	-3	-3	-3	-3	-3	-3	-3	-3	-3	-3	-3	-3	-3	-3	-3	-3	-3	-3	-3	-3	-3
2	1	1	0	0	0	0	0	1	1	0	0	0	1	0	0	0	0	0	0	0	0	0	0	1	2	1	1	1	1	1	0	0	1	0	0	0	0	0	0	0	0	0	1	2	1	1	1	1	0
2	0	-3	-3	-3	-3	-3	-3	-3	-3	-3	-3	-3	0	-3	-3	-3	-3	-3	-3	-3	-3	-3	-3	-3	-3	0	2	-3	-3	-3	-3	-3	-3	-3	-3	-3	-3	-3	-3	-3	-3	-3	-3	-3	-3	-3	-3	-3	-3
2	1	1	0	1	0	0	0	0	0	1	1	-3	0	-3	-3	-3	-3	0	0	0	0	0	0	1	2	1	1	1	1	1	1	-3	-3	-3	-3	-3	0	0	0	0	0	0	1	2	1	1	0	1	0
2	1	1	0	0	1	0	0	1	0	1	1	-3	0	-3	-3	-3	-3	0	0	0	0	0	0	1	2	0	0	-3	-3	-3	-3	-3	-3	-3	-3	-3	-3	-3	-3	-3	-3	-3	-3	-3	-3	-3	-3	-3	-3
2	0	-3	-3	-3	-3	-3	-3	-3	-3	-3	-3	-3	0	-3	-3	-3	-3	-3	-3	-3	-3	-3	-3	-3	-3	1	0	-3	-3	-3	-3	-3	-3	-3	-3	-3	-3	-3	-3	-3	-3	-3	-3	-3	-3	-3	-3	-3	-3
2	0	-3	-3	-3	-3	-3	-3	-3	-3	-3	-3	-3	0	-3	-3	-3	-3	-3	-3	-3	-3	-3	-3	-3	-3	0	2	-3	-3	-3	-3	-3	-3	-3	-3	-3	-3	-3	-3	-3	-3	-3	-3	-3	-3	-3	-3	-3	-3
2	0	-3	-3	-3	-3	-3	-3	-3	-3	-3	-3	-3	0	-3	-3	-3	-3	-3	-3	-3	-3	-3	-3	-3	-3	1	1	1	1	1	0	0	0	0	0	1	0	0	0	0	0	0	1	2	1	1	1	1	0
2	1	2	0	0	0	0	0	1	0	1	1	-3	0	-3	-3	-3	-3	0	0	1	1	0	0	0	2	1	0	-3	-3	-3	-3	-3	-3	-3	-3	-3	-3	-3	-3	-3	-3	-3	-3	-3	-3	-3	-3	-3	-3
2	1	1	0	0	0	0	0	1	0	1	1	-3	0	-3	-3	-3	-3	0	0	0	0	0	0	1	2	1	2	-3	-3	-3	-3	-3	-3	-3	-3	-3	-3	-3	-3	-3	-3	-3	-3	-3	-3	-3	-3	-3	-3
2	1	1	0	0	0	0	0	1	0	1	1	-3	0	-3	-3	-3	-3	0	0	0	0	0	0	1	2	0	2	-3	-3	-3	-3	-3	-3	-3	-3	-3	-3	-3	-3	-3	-3	-3	-3	-3	-3	-3	-3	-3	-3
2	1	2	0	0	1	0	0	0	0	1	0	0	0	1	0	1	0	0	0	0	0	0	0	1	2	1	1	1	1	1	0	0	0	1	0	0	0	0	0	0	0	0	1	2	1	1	0	0	0
2	1	1	1	0	0	0	0	0	0	1	1	-3	0	-3	-3	-3	-3	0	0	0	0	0	0	1	2	1	1	1	1	1	1	-3	-3	-3	-3	-3	0	0	0	0	0	0	1	2	1	0	0	1	0
2	0	-3	-3	-3	-3	-3	-3	-3	-3	-3	-3	-3	0	-3	-3	-3	-3	-3	-3	-3	-3	-3	-3	-3	-3	0	2	-3	-3	-3	-3	-3	-3	-3	-3	-3	-3	-3	-3	-3	-3	-3	-3	-3	-3	-3	-3	-3	-3
2	1	2	0	0	0	0	0	1	0	1	1	-3	0	-3	-3	-3	-3	0	0	0	0	0	0	1	2	1	1	1	1	1	1	-3	-3	-3	-3	-3	0	0	0	0	0	0	1	2	1	1	1	1	0
2	1	2	0	0	1	1	0	0	0	1	1	-3	0	-3	-3	-3	-3	0	0	0	0	0	0	1	2	1	0	-3	-3	-3	-3	-3	-3	-3	-3	-3	-3	-3	-3	-3	-3	-3	-3	-3	-3	-3	-3	-3	-3
2	1	3	0	0	0	0	0	1	0	1	1	-3	0	-3	-3	-3	-3	0	0	0	0	0	0	1	2	0	0	-3	-3	-3	-3	-3	-3	-3	-3	-3	-3	-3	-3	-3	-3	-3	-3	-3	-3	-3	-3	-3	-3
2	1	2	1	1	0	0	0	0	0	1	1	-3	0	-3	-3	-3	-3	0	0	0	0	0	0	1	2	1	1	1	1	1	0	0	0	0	0	1	0	0	0	0	0	0	1	2	1	1	0	1	0
2	1	1	0	0	0	0	0	1	0	1	1	-3	0	-3	-3	-3	-3	0	0	0	0	0	0	1	2	0	2	-3	-3	-3	-3	-3	-3	-3	-3	-3	-3	-3	-3	-3	-3	-3	-3	-3	-3	-3	-3	-3	-3
2	0	-3	-3	-3	-3	-3	-3	-3	-3	-3	-3	-3	0	-3	-3	-3	-3	-3	-3	-3	-3	-3	-3	-3	-3	0	0	-3	-3	-3	-3	-3	-3	-3	-3	-3	-3	-3	-3	-3	-3	-3	-3	-3	-3	-3	-3	-3	-3
2	1	2	0	0	1	0	0	1	0	1	1	-3	0	-3	-3	-3	-3	0	0	0	0	0	0	1	2	0	2	-3	-3	-3	-3	-3	-3	-3	-3	-3	-3	-3	-3	-3	-3	-3	-3	-3	-3	-3	-3	-3	-3
2	0	-3	-3	-3	-3	-3	-3	-3	-3	-3	-3	-3	0	-3	-3	-3	-3	-3	-3	-3	-3	-3	-3	-3	-3	1	0	-3	-3	-3	-3	-3	-3	-3	-3	-3	-3	-3	-3	-3	-3	-3	-3	-3	-3	-3	-3	-3	-3
2	1	3	0	0	0	0	0	1	0	1	1	-3	0	-3	-3	-3	-3	0	0	0	0	0	0	1	2	1	1	2	1	1	1	-3	-3	-3	-3	-3	0	0	0	0	0	0	1	2	0	-3	-3	-3	-3
2	0	-3	-3	-3	-3	-3	-3	-3	-3	-3	-3	-3	0	-3	-3	-3	-3	-3	-3	-3	-3	-3	-3	-3	-3	0	0	-3	-3	-3	-3	-3	-3	-3	-3	-3	-3	-3	-3	-3	-3	-3	-3	-3	-3	-3	-3	-3	-3
2	1	1	0	0	0	1	0	0	0	1	1	-3	0	-3	-3	-3	-3	0	0	0	0	0	0	1	2	1	1	2	1	0	-3	-3	-3	-3	-3	-3	-3	-3	-3	-3	-3	-3	-3	-3	-3	-3	-3	-3	-3
2	0	-3	-3	-3	-3	-3	-3	-3	-3	-3	-3	-3	0	-3	-3	-3	-3	-3	-3	-3	-3	-3	-3	-3	-3	1	1	3	1	1	1	-3	-3	-3	-3	-3	1	0	0	0	0	0	0	2	0	-3	-3	-3	-3
2	0	-3	-3	-3	-3	-3	-3	-3	-3	-3	-3	-3	0	-3	-3	-3	-3	-3	-3	-3	-3	-3	-3	-3	-3	1	0	-3	-3	-3	-3	-3	-3	-3	-3	-3	-3	-3	-3	-3	-3	-3	-3	-3	-3	-3	-3	-3	-3
2	1	3	0	0	0	0	0	1	0	1	1	-3	0	-3	-3	-3	-3	0	0	0	0	0	0	1	2	0	2	-3	-3	-3	-3	-3	-3	-3	-3	-3	-3	-3	-3	-3	-3	-3	-3	-3	-3	-3	-3	-3	-3
2	1	1	0	0	0	0	0	1	0	1	1	-3	0	-3	-3	-3	-3	0	0	0	0	0	0	1	2	1	1	1	2	-3	-3	-3	-3	-3	-3	-3	-3	-3	-3	-3	-3	-3	-3	-3	-3	-3	-3	-3	-3
2	1	1	0	0	0	0	0	1	0	1	1	-3	0	-3	-3	-3	-3	0	1	1	0	0	0	0	2	0	2	-3	-3	-3	-3	-3	-3	-3	-3	-3	-3	-3	-3	-3	-3	-3	-3	-3	-3	-3	-3	-3	-3
2	1	1	0	0	0	1	0	0	0	1	1	-3	0	-3	-3	-3	-3	0	0	0	0	0	0	1	2	1	1	1	1	0	-3	-3	-3	-3	-3	-3	-3	-3	-3	-3	-3	-3	-3	-3	-3	-3	-3	-3	-3
2	0	-3	-3	-3	-3	-3	-3	-3	-3	-3	-3	-3	0	-3	-3	-3	-3	-3	-3	-3	-3	-3	-3	-3	-3	0	2	-3	-3	-3	-3	-3	-3	-3	-3	-3	-3	-3	-3	-3	-3	-3	-3	-3	-3	-3	-3	-3	-3
2	1	3	0	0	1	0	0	1	0	1	1	-3	0	-3	-3	-3	-3	0	0	0	0	0	0	1	2	0	0	-3	-3	-3	-3	-3	-3	-3	-3	-3	-3	-3	-3	-3	-3	-3	-3	-3	-3	-3	-3	-3	-3
2	1	1	0	0	1	0	0	0	0	1	0	0	0	0	1	0	0	0	0	0	0	0	0	1	2	1	1	2	1	1	1	-3	-3	-3	-3	-3	0	0	0	0	0	0	1	2	1	1	0	0	0
2	0	-3	-3	-3	-3	-3	-3	-3	-3	-3	-3	-3	0	-3	-3	-3	-3	-3	-3	-3	-3	-3	-3	-3	-3	0	2	-3	-3	-3	-3	-3	-3	-3	-3	-3	-3	-3	-3	-3	-3	-3	-3	-3	-3	-3	-3	-3	-3
2	1	1	0	0	1	0	0	1	0	1	1	-3	0	-3	-3	-3	-3	0	0	0	0	1	0	0	2	1	2	-3	-3	-3	-3	-3	-3	-3	-3	-3	-3	-3	-3	-3	-3	-3	-3	-3	-3	-3	-3	-3	-3
2	0	-3	-3	-3	-3	-3	-3	-3	-3	-3	-3	-3	0	-3	-3	-3	-3	-3	-3	-3	-3	-3	-3	-3	-3	1	1	1	1	1	1	-3	-3	-3	-3	-3	0	0	0	0	0	0	1	2	0	-3	-3	-3	-3
2	1	3	0	1	1	0	0	1	0	1	1	-3	0	-3	-3	-3	-3	0	0	0	0	0	0	1	2	1	2	-3	-3	-3	-3	-3	-3	-3	-3	-3	-3	-3	-3	-3	-3	-3	-3	-3	-3	-3	-3	-3	-3
2	1	1	0	0	0	0	0	1	0	0	1	-3	0	-3	-3	-3	-3	0	0	0	0	0	0	1	2	0	2	-3	-3	-3	-3	-3	-3	-3	-3	-3	-3	-3	-3	-3	-3	-3	-3	-3	-3	-3	-3	-3	-3
2	1	2	0	1	0	0	0	0	0	0	1	-3	0	-3	-3	-3	-3	0	0	0	0	0	0	1	2	0	0	-3	-3	-3	-3	-3	-3	-3	-3	-3	-3	-3	-3	-3	-3	-3	-3	-3	-3	-3	-3	-3	-3
2	0	-3	-3	-3	-3	-3	-3	-3	-3	-3	-3	-3	0	-3	-3	-3	-3	-3	-3	-3	-3	-3	-3	-3	-3	1	0	-3	-3	-3	-3	-3	-3	-3	-3	-3	-3	-3	-3	-3	-3	-3	-3	-3	-3	-3	-3	-3	-3
2	1	1	0	0	0	0	0	1	0	0	1	-3	0	-3	-3	-3	-3	0	0	0	0	0	0	1	2	1	1	1	1	1	0	0	0	0	1	0	0	0	0	0	0	0	1	2	0	-3	-3	-3	-3
2	0	-3	-3	-3	-3	-3	-3	-3	-3	-3	-3	-3	0	-3	-3	-3	-3	-3	-3	-3	-3	-3	-3	-3	-3	0	0	-3	-3	-3	-3	-3	-3	-3	-3	-3	-3	-3	-3	-3	-3	-3	-3	-3	-3	-3	-3	-3	-3
2	1	2	0	1	0	0	0	1	0	1	1	-3	0	-3	-3	-3	-3	0	1	0	0	0	0	0	2	1	1	1	1	1	0	0	0	1	0	0	0	0	0	0	0	0	1	2	0	-3	-3	-3	-3
2	1	1	0	0	0	0	0	1	0	1	0	0	0	0	1	0	0	0	1	0	0	0	0	0	2	0	0	-3	-3	-3	-3	-3	-3	-3	-3	-3	-3	-3	-3	-3	-3	-3	-3	-3	-3	-3	-3	-3	-3
2	1	1	0	0	0	0	0	1	0	1	1	-3	0	-3	-3	-3	-3	0	0	0	0	0	0	1	2	1	1	1	1	1	0	0	0	0	0	1	0	0	0	0	0	0	1	2	0	-3	-3	-3	-3
2	1	1	0	0	0	0	0	1	0	0	1	-3	0	-3	-3	-3	-3	0	0	0	1	0	0	0	2	1	1	2	1	1	0	0	0	1	0	0	0	0	0	1	0	0	0	2	1	1	0	0	0
2	1	2	0	0	1	0	0	0	0	1	1	-3	0	-3	-3	-3	-3	0	0	0	0	0	0	1	2	1	1	1	1	1	1	-3	-3	-3	-3	-3	0	0	0	0	0	0	1	2	1	0	0	1	0
2	1	4	0	0	0	0	0	1	0	1	1	-3	0	-3	-3	-3	-3	0	0	0	0	0	0	1	2	1	1	1	1	1	0	0	0	1	0	0	0	0	0	0	0	0	1	2	1	1	1	1	0
2	1	4	0	0	1	0	1	1	0	1	1	-3	0	-3	-3	-3	-3	1	0	0	1	0	0	0	2	1	0	-3	-3	-3	-3	-3	-3	-3	-3	-3	-3	-3	-3	-3	-3	-3	-3	-3	-3	-3	-3	-3	-3
2	1	1	0	0	0	0	0	1	0	1	1	-3	0	-3	-3	-3	-3	0	0	0	0	0	0	1	2	1	1	1	1	1	0	0	0	1	0	0	0	0	0	0	0	0	1	2	0	-3	-3	-3	-3
2	1	3	0	0	0	0	0	1	0	1	1	-3	0	-3	-3	-3	-3	0	0	0	0	0	0	1	2	1	1	1	1	1	1	-3	-3	-3	-3	-3	0	0	0	0	0	0	1	2	1	1	0	0	0
2	1	1	0	0	0	1	0	1	0	1	1	-3	0	-3	-3	-3	-3	0	1	0	1	0	0	0	2	1	0	-3	-3	-3	-3	-3	-3	-3	-3	-3	-3	-3	-3	-3	-3	-3	-3	-3	-3	-3	-3	-3	-3
2	1	3	0	0	0	0	0	1	0	0	1	-3	0	-3	-3	-3	-3	0	0	0	0	0	0	1	3	0	2	-3	-3	-3	-3	-3	-3	-3	-3	-3	-3	-3	-3	-3	-3	-3	-3	-3	-3	-3	-3	-3	-3
2	1	1	0	0	0	0	0	1	0	1	1	-3	0	-3	-3	-3	-3	0	0	0	0	0	0	1	2	0	2	-3	-3	-3	-3	-3	-3	-3	-3	-3	-3	-3	-3	-3	-3	-3	-3	-3	-3	-3	-3	-3	-3
2	1	2	0	0	0	0	0	1	0	1	1	-3	0	-3	-3	-3	-3	0	0	0	1	1	0	0	2	1	2	-3	-3	-3	-3	-3	-3	-3	-3	-3	-3	-3	-3	-3	-3	-3	-3	-3	-3	-3	-3	-3	-3
2	0	-3	-3	-3	-3	-3	-3	-3	-3	-3	-3	-3	0	-3	-3	-3	-3	-3	-3	-3	-3	-3	-3	-3	-3	0	0	-3	-3	-3	-3	-3	-3	-3	-3	-3	-3	-3	-3	-3	-3	-3	-3	-3	-3	-3	-3	-3	-3
2	1	1	0	0	0	0	0	1	0	1	1	-3	0	-3	-3	-3	-3	0	0	0	0	0	0	1	2	0	0	-3	-3	-3	-3	-3	-3	-3	-3	-3	-3	-3	-3	-3	-3	-3	-3	-3	-3	-3	-3	-3	-3
2	1	2	0	0	0	0	0	1	0	1	1	-3	0	-3	-3	-3	-3	1	0	0	0	1	1	0	2	0	1	2	2	-3	-3	-3	-3	-3	-3	-3	-3	-3	-3	-3	-3	-3	-3	-3	-3	-3	-3	-3	-3
2	1	1	0	0	0	0	0	1	0	1	1	-3	0	-3	-3	-3	-3	0	0	0	1	1	0	0	2	0	2	-3	-3	-3	-3	-3	-3	-3	-3	-3	-3	-3	-3	-3	-3	-3	-3	-3	-3	-3	-3	-3	-3
2	1	3	1	1	0	0	0	0	0	1	1	-3	0	-3	-3	-3	-3	0	0	0	0	0	0	1	2	1	1	1	1	1	0	0	0	1	0	0	0	0	0	1	0	0	0	2	1	1	0	1	0
2	1	1	0	0	0	0	0	1	0	1	1	-3	0	-3	-3	-3	-3	1	0	0	0	0	0	0	2	1	2	-3	-3	-3	-3	-3	-3	-3	-3	-3	-3	-3	-3	-3	-3	-3	-3	-3	-3	-3	-3	-3	-3
2	1	1	0	0	0	0	0	1	0	1	1	-3	0	-3	-3	-3	-3	0	0	0	0	0	0	1	2	1	1	1	1	1	1	-3	-3	-3	-3	-3	0	0	0	0	0	0	1	2	0	-3	-3	-3	-3
2	1	2	0	1	0	0	0	0	0	0	0	0	0	1	0	0	0	0	0	0	0	0	0	1	2	1	1	1	1	1	0	0	0	1	0	0	0	0	0	0	0	0	1	2	1	1	0	0	0
2	1	3	0	0	0	0	0	1	0	1	0	0	1	1	0	0	0	0	0	0	1	0	0	0	2	0	0	-3	-3	-3	-3	-3	-3	-3	-3	-3	-3	-3	-3	-3	-3	-3	-3	-3	-3	-3	-3	-3	-3
2	0	-3	-3	-3	-3	-3	-3	-3	-3	-3	-3	-3	0	-3	-3	-3	-3	-3	-3	-3	-3	-3	-3	-3	-3	1	1	1	1	1	0	0	1	0	0	0	0	0	0	0	0	0	1	2	1	1	0	1	0
2	1	1	0	0	0	0	0	1	0	1	1	-3	0	-3	-3	-3	-3	0	0	0	0	0	0	1	2	0	0	-3	-3	-3	-3	-3	-3	-3	-3	-3	-3	-3	-3	-3	-3	-3	-3	-3	-3	-3	-3	-3	-3
2	0	-3	-3	-3	-3	-3	-3	-3	-3	-3	-3	-3	0	-3	-3	-3	-3	-3	-3	-3	-3	-3	-3	-3	-3	0	0	-3	-3	-3	-3	-3	-3	-3	-3	-3	-3	-3	-3	-3	-3	-3	-3	-3	-3	-3	-3	-3	-3
2	1	2	1	0	0	0	0	0	0	1	0	0	0	1	0	0	0	0	0	0	0	0	0	1	2	1	1	1	1	1	0	0	0	1	0	0	0	0	0	0	0	0	1	2	1	1	0	1	0
2	1	2	1	1	0	0	0	0	0	1	1	-3	0	-3	-3	-3	-3	0	0	0	0	0	0	1	2	0	2	-3	-3	-3	-3	-3	-3	-3	-3	-3	-3	-3	-3	-3	-3	-3	-3	-3	-3	-3	-3	-3	-3
2	1	1	0	0	0	0	0	1	0	0	1	-3	0	-3	-3	-3	-3	0	0	0	0	0	0	1	2	1	2	-3	-3	-3	-3	-3	-3	-3	-3	-3	-3	-3	-3	-3	-3	-3	-3	-3	-3	-3	-3	-3	-3
2	0	-3	-3	-3	-3	-3	-3	-3	-3	-3	-3	-3	0	-3	-3	-3	-3	-3	-3	-3	-3	-3	-3	-3	-3	0	2	-3	-3	-3	-3	-3	-3	-3	-3	-3	-3	-3	-3	-3	-3	-3	-3	-3	-3	-3	-3	-3	-3
2	1	1	0	0	0	0	0	1	0	1	0	0	1	1	0	0	0	0	0	0	0	0	0	1	2	0	0	-3	-3	-3	-3	-3	-3	-3	-3	-3	-3	-3	-3	-3	-3	-3	-3	-3	-3	-3	-3	-3	-3
2	0	-3	-3	-3	-3	-3	-3	-3	-3	-3	-3	-3	0	-3	-3	-3	-3	-3	-3	-3	-3	-3	-3	-3	-3	0	0	-3	-3	-3	-3	-3	-3	-3	-3	-3	-3	-3	-3	-3	-3	-3	-3	-3	-3	-3	-3	-3	-3
2	1	4	0	0	1	0	0	0	0	0	0	0	0	0	1	0	0	1	0	0	0	0	0	0	2	1	1	1	1	1	0	0	0	0	1	0	1	0	0	0	0	0	0	2	1	1	0	1	0
2	0	-3	-3	-3	-3	-3	-3	-3	-3	-3	-3	-3	0	-3	-3	-3	-3	-3	-3	-3	-3	-3	-3	-3	-3	0	0	-3	-3	-3	-3	-3	-3	-3	-3	-3	-3	-3	-3	-3	-3	-3	-3	-3	-3	-3	-3	-3	-3
2	1	2	0	0	1	0	0	0	0	1	1	-3	0	-3	-3	-3	-3	0	0	0	0	0	0	1	2	1	1	1	1	1	1	-3	-3	-3	-3	-3	0	0	0	0	0	0	1	2	1	0	0	1	0
2	1	1	0	0	0	0	0	1	0	1	1	-3	0	-3	-3	-3	-3	0	0	1	0	0	0	0	2	1	1	1	1	0	-3	-3	-3	-3	-3	-3	-3	-3	-3	-3	-3	-3	-3	-3	-3	-3	-3	-3	-3
2	1	3	0	1	0	0	0	0	0	1	1	-3	0	-3	-3	-3	-3	0	0	0	0	0	0	1	2	1	1	1	2	-3	-3	-3	-3	-3	-3	-3	-3	-3	-3	-3	-3	-3	-3	-3	-3	-3	-3	-3	-3
2	1	4	0	0	0	0	0	1	0	1	1	-3	0	-3	-3	-3	-3	0	0	0	0	0	0	1	2	0	0	-3	-3	-3	-3	-3	-3	-3	-3	-3	-3	-3	-3	-3	-3	-3	-3	-3	-3	-3	-3	-3	-3
2	0	-3	-3	-3	-3	-3	-3	-3	-3	-3	-3	-3	0	-3	-3	-3	-3	-3	-3	-3	-3	-3	-3	-3	-3	1	0	-3	-3	-3	-3	-3	-3	-3	-3	-3	-3	-3	-3	-3	-3	-3	-3	-3	-3	-3	-3	-3	-3
2	1	1	0	0	0	0	0	1	0	1	0	0	0	1	0	0	0	0	0	0	0	0	0	1	1	0	2	-3	-3	-3	-3	-3	-3	-3	-3	-3	-3	-3	-3	-3	-3	-3	-3	-3	-3	-3	-3	-3	-3
2	0	-3	-3	-3	-3	-3	-3	-3	-3	-3	-3	-3	0	-3	-3	-3	-3	-3	-3	-3	-3	-3	-3	-3	-3	0	2	-3	-3	-3	-3	-3	-3	-3	-3	-3	-3	-3	-3	-3	-3	-3	-3	-3	-3	-3	-3	-3	-3
2	1	2	0	0	0	0	0	1	0	1	1	-3	0	-3	-3	-3	-3	0	0	0	0	0	0	1	2	1	1	1	1	1	1	-3	-3	-3	-3	-3	0	0	0	0	0	0	1	2	1	1	0	0	0
2	1	2	0	0	0	0	0	1	0	1	0	0	1	0	0	0	0	1	1	1	0	0	0	0	2	0	2	-3	-3	-3	-3	-3	-3	-3	-3	-3	-3	-3	-3	-3	-3	-3	-3	-3	-3	-3	-3	-3	-3
2	0	-3	-3	-3	-3	-3	-3	-3	-3	-3	-3	-3	0	-3	-3	-3	-3	-3	-3	-3	-3	-3	-3	-3	-3	0	0	-3	-3	-3	-3	-3	-3	-3	-3	-3	-3	-3	-3	-3	-3	-3	-3	-3	-3	-3	-3	-3	-3
2	1	1	0	0	1	0	0	0	0	1	1	-3	0	-3	-3	-3	-3	0	0	0	0	0	0	1	2	1	1	1	1	1	1	-3	-3	-3	-3	-3	0	0	0	0	0	0	1	2	1	1	0	0	0
2	1	3	0	1	1	0	1	1	0	1	1	-3	0	-3	-3	-3	-3	0	1	1	1	1	0	0	2	1	1	2	1	1	1	-3	-3	-3	-3	-3	0	0	0	0	0	0	1	2	1	1	1	1	1
2	1	1	0	0	0	0	0	1	0	1	1	-3	0	-3	-3	-3	-3	0	0	0	0	1	0	0	2	1	1	1	2	-3	-3	-3	-3	-3	-3	-3	-3	-3	-3	-3	-3	-3	-3	-3	-3	-3	-3	-3	-3
[truncated: 65 more columns]
